# Supplementary material for: Salvage pleurectomy/decortication following immunotherapy for malignant pleural mesothelioma
Source: Interdiscip Cardiovasc Thorac Surg. 2023 Nov 15;38(2):ivad173. doi: 10.1093/icvts/ivad173 (PMC10859178; doi:10.1093/icvts/ivad173)
Supplement: ivad173_Supplementary_Data [file ivad173_supplementary_data.zip]

Archive with 3 entries (3 files):
- SupplementaryFigure1.pdf
- SupplementaryMethods[===]Data(forICVTS)R1.docx
- SupplementaryTable1[===]2(forICVTS)R1.docx
